# Supplementary material for: Alu Sequences in Undifferentiated Human Embryonic Stem Cells Display High Levels of A-to-I RNA Editing
Source: PLoS One. 2010 Jun 21;5(6):e11173. doi: 10.1371/journal.pone.0011173 (PMC2888580; doi:10.1371/journal.pone.0011173)
Supplement: Table S1 — Downregulated genes after ADAR1 knockdown. 44 h after transfections, RNA were derived from H9.2 hESCs that were treated with ADAR1-siRNA or with non-target siRNA negative control and analyzed by DNA Microarray. Annotated genes whose expression level was changed at least 1.5 fold as a result of ADAR1 silencing were categorized into functional groups by DAVID Gene functional Classification Tool. (0.05 MB XLS) [file pone.0011173.s006.xls]

## Sheet: D bp3
Table S1. Downregulated genes after ADAR1 knockdown
Genes category	Number of genes	P-value of overrepresantation	Genes list
biopolymer metabolic process*	236	4.96119e-09	KIT, SRP14, ZNF493, TRIOBP, GALNT7, KIAA0194, HMGB1, ZNF83, RFWD2, ATG7, ADAR, RNF123, ID3, ST6GAL1, NSBP1, ZNF644, TAF2, ZNF124, LARS2, RBBP6, FLJ14959, PLK1, ZNF221, SMARCAD1, TAF4B, TSHZ2, ZMYM2, UTP14A, PHF21A, GTF3C3, ZNF486, INSR, LARP7, TMF1, TCEB1, PTPN4, CBFA2T2, MANBA, BAZ2B, CNOT2, TTF2, ASH1L, ALG8, ZKSCAN1, LRRFIP1, TCF4, ZNF32, GLI3, ZNF326, NFXL1, PKN2, USP12, ZNF512, ZDHHC15, PIGX…
regulation of cellular process*	187	1.64973e-05	KIT, SRP14, SUDS3, ZNF493, HSPE1, RAD17, LOC91664, TRIOBP, KNTC1, KIAA0194, HMGB1, ZNF83, EVI5, RBAK, STON2, ZNF589, ADAR, STAMBP, FST, TP53I3, IL6ST, PDIA3, ANLN, ZNF616, ID3, BRD7, BBX, C19orf2, ARPC3, NSBP1, LALBA, ZNF90, ZNF644, TAF2, ZNF124, ZNF793, WDR67, GLMN, ZNF221, PLK1, RBBP6, FLJ14959, GIT2, SUGT1, SMARCAD1, TAF4B, ZNF320, ELL2, SMAP1, ZMYM2, TSHZ2, GPR89A, BLZF1, PHF21A, CCT4, ZNF250…
nucleobase, nucleoside, nucleotide and nucleic acid metabolic process	173	2.55374e-05	TRUB1, SUDS3, ZNF493, RAD17, LOC91664, KNTC1, KIAA0194, HMGB1, ZNF83, RBAK, SFRS2IP, ZNF589, ADAR, FST, ZRANB2, ZNF616, ID3, BRD7, BBX, ESCO1, C19orf2, NSBP1, ZNF90, ZNF644, TAF2, ZNF124, LARS2, ZNF793, FLJ14959, ZNF221, MON2, SMARCAD1, ZNF320, TAF4B, ELL2, TSHZ2, ZMYM2, UTP14A, RPP14, BLZF1, PHF21A, ZNF250, ZFP62, GTF3C3, ZNF486, H2AFY2, LARP7, BRCA1, TMF1, PARP14, SMC5, ZNF566, PRPSAP2, ZNF273,…
protein metabolic process*	152	0.000670441	KIT, SRP14, PIGF, DZIP3, HSPE1, TRIOBP, GALNT7, PBK, UBLCP1, KNTC1, CHUK, PDGFRA, STON2, RFWD2, KIF14, TFRC, ATG7, MRRF, ADAM23, HSP90AA2, STAMBP, RNF123, MAP4K5, ANLN, USP37, OCLN, USP27X, LMAN2L, CENPJ, RPL21, AAK1, C19orf2, ST6GAL1, ARPC3, RPL7, HPS4, LOC653653, TAF2, LARS2, GLMN, RPL31, RBBP6, PLK1, SUGT1, CHST11, SMARCAD1, LOC220594, DPP8, CCT4, RPS20, CUL5, INSR, IL1RAP, CENPE, BRCA1, MRPL4…
cellular macromolecule metabolic process*	143	0.0022284	KIT, SRP14, PIGF, DZIP3, HSPE1, TRIOBP, GALNT7, PBK, UBLCP1, CHUK, PDGFRA, RFWD2, KIF14, TFRC, ATG7, MRRF, ADAM23, HSP90AA2, STAMBP, RNF123, MAP4K5, ANLN, USP37, USP27X, LMAN2L, CENPJ, RPL21, AAK1, C19orf2, ST6GAL1, ARPC3, RPL7, HPS4, TAF2, LARS2, RPL31, GLMN, RBBP6, PLK1, SUGT1, CHST11, LOC220594, DPP8, CCT4, RPS20, CUL5, IL1RAP, INSR, CENPE, BRCA1, MRPL42, RPL7A, IPO7, EIF2B2, TAS2R49, UHRF2, T…
regulation of metabolic process*	135	1.97403e-05	SRP14, SUDS3, ZNF493, RAD17, LOC91664, TRIOBP, KNTC1, KIAA0194, HMGB1, ZNF83, RBAK, ZNF589, ADAR, FST, ZNF616, ID3, BRD7, BBX, C19orf2, ARPC3, NSBP1, ZNF90, ZNF644, TAF2, ZNF124, ZNF793, GLMN, FLJ14959, ZNF221, SMARCAD1, ZNF320, TAF4B, ELL2, TSHZ2, ZMYM2, BLZF1, PHF21A, ZNF250, ZFP62, ZNF486, BRCA1, TMF1, EIF2B2, PARP14, ZNF566, ZNF273, TCEB1, FRYL, CBFA2T2, PDE8A, EIF2AK2, BAZ2B, CNOT2, CHD6, TT…
regulation of cellular metabolic process*	130	3.57698e-05	SRP14, ZNF493, SUDS3, RAD17, LOC91664, KNTC1, KIAA0194, HMGB1, ZNF83, RBAK, ZNF589, ADAR, FST, ZNF616, ID3, BRD7, BBX, C19orf2, NSBP1, ZNF90, ZNF644, TAF2, ZNF124, ZNF793, GLMN, FLJ14959, ZNF221, SMARCAD1, ZNF320, TAF4B, ELL2, TSHZ2, ZMYM2, BLZF1, PHF21A, ZNF250, ZFP62, ZNF486, BRCA1, TMF1, EIF2B2, PARP14, ZNF566, ZNF273, TCEB1, FRYL, CBFA2T2, PDE8A, EIF2AK2, BAZ2B, CNOT2, CHD6, TTF2, ASH1L, TLK1…
regulation of gene expression*	125	5.26793e-05	SRP14, ZNF493, SUDS3, LOC91664, KNTC1, KIAA0194, HMGB1, ZNF83, RBAK, ZNF589, ADAR, FST, ZNF616, ID3, BRD7, BBX, C19orf2, NSBP1, ZNF90, ZNF644, TAF2, ZNF124, ZNF793, GLMN, FLJ14959, ZNF221, SMARCAD1, ZNF320, TAF4B, ELL2, TSHZ2, ZMYM2, BLZF1, PHF21A, ZNF250, ZFP62, ZNF486, H2AFY2, BRCA1, TMF1, EIF2B2, PARP14, ZNF566, ZNF273, TCEB1, FRYL, CBFA2T2, PDE8A, EIF2AK2, BAZ2B, CNOT2, CHD6, TTF2, ASH1L, ZKS…
transcription, DNA-dependent*	117	1.90719e-05	ZNF493, SUDS3, LOC91664, KNTC1, KIAA0194, HMGB1, ZNF83, RBAK, ZNF589, ADAR, FST, ZNF616, ID3, BRD7, BBX, C19orf2, NSBP1, ZNF644, ZNF90, TAF2, ZNF124, ZNF793, FLJ14959, ZNF221, ZNF320, TAF4B, ELL2, TSHZ2, ZMYM2, PHF21A, BLZF1, ZNF250, ZFP62, GTF3C3, ZNF486, BRCA1, TMF1, PARP14, ZNF566, ZNF273, TCEB1, FRYL, CBFA2T2, PDE8A, EIF2AK2, BAZ2B, CNOT2, CHD6, TTF2, ASH1L, ZKSCAN1, LRRFIP1, TCF4, ZNF32, SNW…
regulation of transcription*	117	0.000129763	ZNF493, SUDS3, LOC91664, KNTC1, KIAA0194, HMGB1, ZNF83, RBAK, ZNF589, ADAR, FST, ZNF616, ID3, BRD7, BBX, C19orf2, NSBP1, ZNF644, ZNF90, TAF2, ZNF124, ZNF793, FLJ14959, ZNF221, SMARCAD1, ZNF320, TAF4B, ELL2, TSHZ2, ZMYM2, PHF21A, BLZF1, ZNF250, ZFP62, ZNF486, BRCA1, TMF1, PARP14, ZNF566, ZNF273, TCEB1, FRYL, CBFA2T2, PDE8A, EIF2AK2, BAZ2B, CNOT2, CHD6, TTF2, ASH1L, ZKSCAN1, LRRFIP1, TCF4, ZNF32, S…
signal transduction	103	0.987333	ANK2, KIT, ITGA10, HSPE1, AVPI1, RIMS2, HMGB1, PDGFRA, CHUK, EVI5, ADAM23, GPR21, STAMBP, FST, MAP4K5, DEPDC6, IL6ST, LANCL1, PDIA3, BRD7, ELMO1, LALBA, ARHGAP21, WDR67, GIT2, MORC3, SMAP1, GPR89A, IL1RAP, INSR, IFT57, SOS1, PLEKHM1, BRCA1, IPO7, TAS2R49, CD164, CLEC2D, FGF17, DGKE, DST, GPC3, PDE8A, FN1, BNIP3, EIF2AK2, TLK1, MAPK8, DNMBP, SAMHD1, TAS2R46, SKIL, GLI3, PTEN, PKN2, SCAP, C9orf39, …
transport	83	0.76864	SNW1, EXOC5, SRP14, GLI3, ARPP-19, SYT6, SLC12A2, KRAS, KIF5C, ZDHHC15, RIMS2, STON2, WDR19, KIF14, SLC29A4, ATG7, TFRC, VDR, APPBP2, POM121, CD24, SLC30A6, EEA1, SET, PDIA3, SCFD1, ALS2, KCNT2, KTN1, ELMO1, SCFD2, LMAN2L, HPS4, LOC653653, DYNC1I2, TPT1, UPF2, RFT1, SNX1, MON2, TOB1, SLC35C1, ATP9A, MORC3, KPNA3, SH3KBP1, TRAPPC6B, ELMOD2, BLZF1, SLC1A1, SCN5A, MEGF10, APOA2, LIN7C, KDELR2, APOBE…
organelle organization and biogenesis*	57	0.00340548	TUBGCP3, CXADR, SUDS3, DIAPH2, TRIOBP, KRAS, KIF5C, RBM14, ZDHHC15, HMGB1, KIF14, GBA, RDX, ROCK1, SET, ANLN, EPB41L2, ALS2, ERBB2IP, KTN1, MYST4, CHD9, ELMO1, RB1, CENPJ, ARPC3, HPS4, DYNC1I2, TCF7L2, TERF1, SMARCAD1, UTP14A, TMSB4X, PHF21A, H2AFY2, CENPE, BRCA1, POT1, RPL7A, KIF15, ARID1B, LIMA1, HOOK3, BUB3, HPS3, RSF1, KIF18A, ABCD3, DST, BNIP3, RPS14, EIF2A, CHD6, ASH1L, TLK1, DIAPH1, FRG1,
cell differentiation	54	0.842632	SKIL, GLI3, TFDP1, HSPE1, DIAPH2, PTEN, C1GALT1, KRAS, HMGB1, CHUK, PAWR, HES1, ROCK1, STAMBP, FST, TP53I3, CD24, PDIA3, ID3, ALS2, CREB1, ELMO1, RB1, CROP, HPS4, LALBA, TPT1, SLFN5, BAG4, MIXL1, NRP2, GLMN, BNIPL, TOB1, CDC2, SMAP1, MDM4, SH3KBP1, ACTN3, CUL5, IFT57, BRCA1, SFRP1, EIF2B2, UHRF2, SERPINE2, STK17A, FLT1, BNIP3, ZNF423, EIF2AK2, KDR, BZW2, MAPK8,
negative regulation of cellular process	51	0.0161691	SNW1, SRP14, GLI3, SUDS3, PTEN, RAD17, SCAP, TRIOBP, IFITM1, KRAS, HMGB1, PAWR, VDR, HES1, ROCK1, RDX, STAMBP, FST, LEPRE1, SET, ID3, MYST4, RB1, TPT1, BAG4, GLMN, SCMH1, BNIPL, TOB1, CDC2, MDM4, CUL5, APOA2, TGFBI, BRCA1, SFRP1, LIMA1, CD164, CDC45L, ZNF189, RSF1, DST, GPC3, TBRG1, BNIP3, RPS14, EIF2AK2, ZNF423, LRRFIP1, MAPK8, TCF4,
negative regulation of biological process	51	0.0319644	SNW1, SRP14, GLI3, SUDS3, PTEN, RAD17, SCAP, TRIOBP, IFITM1, KRAS, HMGB1, PAWR, VDR, HES1, ROCK1, RDX, STAMBP, FST, LEPRE1, SET, ID3, MYST4, RB1, TPT1, BAG4, GLMN, SCMH1, BNIPL, TOB1, CDC2, MDM4, CUL5, APOA2, TGFBI, BRCA1, SFRP1, LIMA1, CD164, CDC45L, ZNF189, RSF1, DST, GPC3, TBRG1, BNIP3, RPS14, EIF2AK2, ZNF423, LRRFIP1, MAPK8, TCF4,
cellular localization	44	0.00805533	GLMN, SNW1, EXOC5, SRP14, MON2, GLI3, TOB1, KPNA3, TRAPPC6B, BLZF1, KIF5C, LIN7C, KDELR2, RIMS2, CENPE, STON2, WDR19, KIF14, KIF15, IPO7, APPBP2, HOOK3, VPS35, POM121, EEA1, SET, PDIA3, SCFD1, ALS2, KIF18A, DST, KTN1, TBRG1, SCFD2, DNAJC19, BNIP3, LMAN2L, HPS4, LOC653653, DYNC1I2, TLK1, UPF2, SNX1, TXNDC4,
macromolecule biosynthetic process	44	0.00918223	GLMN, RPL31, SRP14, PIGF, CHST11, ARPP-19, SCAP, GALNT7, MAN2A1, RPS20, APOA2, PAIP1, PIGX, ZDHHC15, IL1RAP, GPD2, B3GAT3, MRPL42, RPL7A, KIF14, RPL19, ATG7, EIF2B2, MRRF, TAS2R49, GCNT2, GALNT13, GALNT1, GLT8D3, B3GALT1, RPL26, RPL21, ST6GAL1, RPS14, EIF2A, RPL7, EIF2AK2, ALG8, RPS15A, LALBA, BZW2, LARS2, MGAT5, PLXNB2,
establishment of cellular localization	43	0.00806606	GLMN, SNW1, EXOC5, SRP14, MON2, GLI3, TOB1, KPNA3, TRAPPC6B, BLZF1, KIF5C, LIN7C, KDELR2, RIMS2, CENPE, STON2, WDR19, KIF14, KIF15, IPO7, APPBP2, VPS35, POM121, EEA1, SET, PDIA3, SCFD1, ALS2, KIF18A, DST, KTN1, TBRG1, SCFD2, DNAJC19, BNIP3, LMAN2L, HPS4, LOC653653, DYNC1I2, TLK1, UPF2, SNX1, TXNDC4,
positive regulation of biological process	43	0.163602	KIT, GLMN, TFDP1, PTEN, SMARCAD1, ARPP-19, TP53BP1, SMAP1, SCAP, KRAS, GPR89A, RBM14, APOA2, CUL5, BRCA1, PAWR, HES1, ARID1B, NUFIP1, STAMBP, FGF17, FST, TP53I3, ZDHHC13, CD24, IL6ST, STK17A, FLT1, PDIA3, ID3, RSF1, GPC3, MYST4, BNIP3, RB1, EBF2, ZNF423, CLOCK, HPS4, LALBA, CHURC1, TCF4, NARG1L,
system development	42	0.993563	NRP2, KIT, GLMN, RPS6KA6, CXADR, TFDP1, GLI3, PTEN, TOB1, SMAP1, ITGA6, C1GALT1, KRAS, INSR, CHUK, PDGFRA, BAIAP2L1, MINPP1, HES1, VDR, EIF2B2, ADAM23, FGF17, FST, NPTX1, CD164, SERPINE2, FLT1, ID3, ALPL, ALS2, GPC3, CREB1, PCDHB16, DNAJC19, RB1, AHNAK, ZNF423, CHD6, KDR, BZW2, SGCE,
positive regulation of cellular process	41	0.0961512	KIT, GLMN, TFDP1, PTEN, SMARCAD1, ARPP-19, TP53BP1, SMAP1, SCAP, KRAS, GPR89A, RBM14, APOA2, CUL5, BRCA1, PAWR, HES1, ARID1B, NUFIP1, STAMBP, FGF17, TP53I3, ZDHHC13, CD24, IL6ST, STK17A, FLT1, PDIA3, ID3, RSF1, GPC3, MYST4, BNIP3, RB1, EBF2, ZNF423, CLOCK, LALBA, CHURC1, TCF4, NARG1L,
phosphorus metabolic process	40	0.187338	KIT, GLMN, RPS6KA6, PLK1, MON2, PTEN, PDK1, CDC2, PKN2, RAD17, PIK3C2A, PBK, PIP5K1A, INSR, PDGFRA, CHUK, STC1, MINPP1, PMS2L1, ROCK1, MAP4K5, STK33, CD24, VRK2, ATP5H, STK17A, FLT1, PTPN4, WEE1, PRPF4B, AAK1, CDKL5, EIF2AK2, PIK3R4, TLK1, STYXL1, KDR, MAPK8, BUB1, CLK4,
intracellular transport*	39	0.00193422	SNW1, EXOC5, SRP14, MON2, GLI3, TOB1, KPNA3, TRAPPC6B, BLZF1, KIF5C, KDELR2, RIMS2, CENPE, STON2, KIF14, WDR19, KIF15, IPO7, APPBP2, VPS35, POM121, EEA1, SET, PDIA3, SCFD1, ALS2, KIF18A, DST, KTN1, TBRG1, DNAJC19, BNIP3, LMAN2L, HPS4, LOC653653, DYNC1I2, TLK1, UPF2, SNX1,
cellular biosynthetic process	39	0.513604	RPL31, GLMN, SRP14, MON2, CHST11, ALDH9A1, HSD17B8, ARPP-19, DHFR, SCAP, RPS20, APOA2, RETSAT, PAIP1, GPD2, BRCA1, MRPL42, HMBS, RPL7A, KIF14, RPL19, EIF2B2, MRRF, TAS2R49, SUCLA2, ATP5H, PRPSAP2, RPL26, PPAT, RPL21, RPS14, EIF2A, RPL7, EIF2AK2, RPS15A, MTHFS, BZW2, LARS2, PLXNB2,
protein localization	36	0.0388731	GLMN, SNW1, EXOC5, SRP14, MON2, GLI3, TOB1, KPNA3, BLZF1, LIN7C, KDELR2, ZDHHC15, RIMS2, STON2, WDR19, RHOBTB3, ATG7, IPO7, RDX, APPBP2, VPS35, POM121, CD24, PDIA3, SCFD1, KIF18A, ALS2, ERBB2IP, SCFD2, DNAJC19, LMAN2L, HPS4, LOC653653, TLK1, VPS24, SNX1,
cell cycle process	34	0.0460684	TERF1, XRCC2, RBBP6, PLK1, TFDP1, SUGT1, PTEN, CDC2, RAD17, MDM4, IFITM1, KRAS, PBK, CCT4, KNTC1, CUL5, CENPE, BRCA1, KIF15, BUB3, CCDC5, UHRF2, CDC45L, TFDP2, WEE1, ANLN, DST, TBRG1, NUF2, BRIP1, RB1, BUB1, TCF7L2, STAG1,
establishment of protein localization	32	0.0934073	GLMN, SNW1, EXOC5, SRP14, MON2, GLI3, TOB1, KPNA3, BLZF1, LIN7C, KDELR2, ZDHHC15, RIMS2, STON2, WDR19, ATG7, IPO7, APPBP2, VPS35, POM121, CD24, PDIA3, SCFD1, KIF18A, SCFD2, DNAJC19, LMAN2L, HPS4, LOC653653, TLK1, VPS24, SNX1,
anatomical structure morphogenesis	31	0.902208	NRP2, GLMN, SCMH1, GLI3, PTEN, ITGA6, C1GALT1, KRAS, BLZF1, INSR, PDGFRA, CHUK, BAIAP2L1, SFRP1, VDR, HES1, RDX, LIMA1, FST, CD24, FLT1, ZNF141, EYA3, ID3, ALS2, ERBB2IP, CREB1, GPC3, RB1, KDR, FREM2,
cellular component assembly	30	0.0231543	GTF2I, SMARCAD1, TAF4B, KPNA3, MDM4, ITGA6, KNTC1, PAIP1, H2AFY2, IL1RAP, INSR, HMGB1, CENPE, STON2, SFRS2IP, IPO7, EIF2B2, TAS2R49, SET, ANLN, RSF1, OCLN, SEPT7, MYST4, ITGA5, RPS14, EIF2A, LOC653653, TAF2, BZW2,
protein transport	30	0.10421	SNW1, EXOC5, SRP14, MON2, GLI3, TOB1, KPNA3, BLZF1, LIN7C, KDELR2, RIMS2, STON2, WDR19, IPO7, ATG7, APPBP2, VPS35, POM121, CD24, PDIA3, SCFD1, KIF18A, SCFD2, DNAJC19, LMAN2L, HPS4, LOC653653, TLK1, VPS24, SNX1,
lipid metabolic process	30	0.218557	ACSL3, HSD17B12, AGPAT4, PIGF, PTEN, HSD17B8, SCAP, PIK3C2A, PIP5K1A, ACOX1, APOA2, LYPLA1, RETSAT, PIGX, BRCA1, DDHD2, FLRT2, GBA, DDHD1, B4GALT4, ALG13, DGKE, B3GALT1, LRP10, UGT2B11, AKR1C2, GALC, APOC1, HADH, CYP3A5,
cell death	30	0.382706	TFDP1, PTEN, BNIPL, HSPE1, CDC2, MDM4, SH3KBP1, KRAS, ACTN3, CUL5, IFT57, HMGB1, BRCA1, SFRP1, PAWR, ROCK1, STAMBP, TP53I3, CD24, STK17A, PDIA3, ID3, ELMO1, BNIP3, CROP, EIF2AK2, LALBA, TPT1, MAPK8, BAG4,
organ development	30	0.988224	KIT, NRP2, GLMN, CXADR, GLI3, TFDP1, PTEN, TOB1, SMAP1, ITGA6, C1GALT1, KRAS, INSR, PDGFRA, CHUK, MINPP1, HES1, VDR, EIF2B2, CD164, FST, FLT1, ID3, ALPL, ALS2, GPC3, DNAJC19, RB1, KDR, SGCE,
negative regulation of metabolic process*	29	0.000492957	SNW1, SRP14, SCMH1, GLI3, SUDS3, RAD17, SCAP, MDM4, TRIOBP, APOA2, HMGB1, BRCA1, PAWR, VDR, HES1, RDX, LIMA1, FST, CDC45L, SET, ZNF189, ID3, RSF1, MYST4, RB1, RPS14, ZNF423, LRRFIP1, TCF4,
macromolecular complex assembly	28	0.0268875	GTF2I, SMARCAD1, TAF4B, KPNA3, MDM4, KNTC1, PAIP1, H2AFY2, IL1RAP, INSR, HMGB1, CENPE, STON2, SFRS2IP, IPO7, EIF2B2, TAS2R49, SET, ANLN, RSF1, OCLN, SEPT7, MYST4, RPS14, EIF2A, LOC653653, TAF2, BZW2,
vesicle-mediated transport	26	0.0262429	EXOC5, MON2, SH3KBP1, KRAS, TRAPPC6B, ELMOD2, BLZF1, MEGF10, LIN7C, RIMS2, ZDHHC15, KDELR2, STON2, WDR19, TFRC, VPS35, EEA1, CD24, SCFD1, ALS2, LRP10, SCFD2, ELMO1, LMAN2L, LOC653653, SNX1,
regulation of cell cycle	26	0.0390364	PLK1, RBBP6, SUGT1, TFDP1, PTEN, CDC2, RAD17, MDM4, IFITM1, KRAS, CCT4, KNTC1, CUL5, BRCA1, BUB3, UHRF2, CDC45L, TFDP2, WEE1, ANLN, DST, TBRG1, BRIP1, RB1, TCF7L2, BUB1,
carbohydrate metabolic process	25	0.0784923	PGM3, CHST11, PTEN, PDK1, ARPP-19, GALNT7, MAN2A1, APOA2, INSR, GPD2, B3GAT3, GBA, SUCLA2, EXTL2, GCNT2, B4GALT4, ALG13, MGAT4C, GLT8D3, B3GALT1, MANBA, ST6GAL1, GALC, LALBA, NUDT5,
cellular lipid metabolic process	25	0.220083	ACSL3, HSD17B12, AGPAT4, PIGF, PTEN, HSD17B8, SCAP, PIK3C2A, PIP5K1A, ACOX1, LYPLA1, RETSAT, PIGX, BRCA1, FLRT2, GBA, B4GALT4, ALG13, DGKE, B3GALT1, UGT2B11, AKR1C2, GALC, HADH, CYP3A5,
regulation of cell proliferation	24	0.0583912	FGF17, KIT, CD164, CD24, GLMN, IL6ST, GLI3, PTEN, LEPRE1, BNIPL, FLT1, TOB1, MDM4, GPC3, IFITM1, KRAS, TBRG1, RB1, CUL5, EIF2AK2, BRCA1, PAWR, HES1, STAMBP,
regulation of programmed cell death	23	0.173754	TP53I3, CD24, STK17A, PTEN, HSPE1, CDC2, PDIA3, ID3, KRAS, ACTN3, BNIP3, CUL5, IFT57, HMGB1, BRCA1, LALBA, SFRP1, TPT1, PAWR, MAPK8, BAG4, ROCK1, STAMBP,
neurological system process	23	0.999093	NPTX1, CD24, TAS2R46, OR2J2, ALDH9A1, EYA3, OCLM, ALS2, TRIOBP, KRAS, SLC1A1, PCDHB16, DNAJC19, PROM1, LIN7C, TGFBI, TAS2R4, OR4C46, DIAPH1, RDX, EIF2B2, OR7E5P, TAS2R49,
organic acid metabolic process	22	0.322789	ACSL3, ALDH9A1, SHMT1, ARPP-19, DHFR, GGH, SCAP, HIBCH, INDO, ACTN3, SLC6A6, PPAT, ACOX1, LYPLA1, AKR1C2, MCCC1, GPD2, BRCA1, MTHFS, HADH, LARS2, PLXNB2,
positive regulation of metabolic process	21	0.0912523	CD24, GLMN, TFDP1, SMARCAD1, ARPP-19, TP53BP1, RSF1, SCAP, MYST4, RBM14, RB1, APOA2, EBF2, ZNF423, CLOCK, BRCA1, CHURC1, ARID1B, TCF4, NUFIP1, NARG1L,
cell cycle phase	20	0.0241284	BUB3, TERF1, CCDC5, XRCC2, PLK1, TFDP1, SUGT1, CDC2, WEE1, RAD17, ANLN, PBK, NUF2, RB1, KNTC1, CUL5, CENPE, KIF15, BUB1, STAG1,
mitotic cell cycle	19	0.0163976	BUB3, TERF1, CCDC5, PLK1, TFDP1, SUGT1, CDC2, WEE1, RAD17, ANLN, PBK, NUF2, RB1, KNTC1, CUL5, CENPE, KIF15, BUB1, STAG1,
response to DNA damage stimulus	19	0.0194182	XRCC2, SMC5, SMC6, CDC2, TP53BP1, RAD17, XRCC4, BRIP1, RBM14, ESCO1, TDG, LOC554248, HMGB1, BRCA1, TLK1, FANCL, PMS2L1, POLE2, FANCM,
cellular catabolic process	19	0.660295	SUCLA2, UHRF2, POP1, SHMT1, TCEB1, LOC220594, HIBCH, USP12, USP37, USP27X, INDO, BNIP3, MCCC1, GALC, GPD2, NUDT5, UBE2D1, UPF2, USP33,
amine metabolic process	18	0.329543	EXTL2, PGM3, GCNT2, P4HA1, CHST11, ALDH9A1, SHMT1, DHFR, GGH, HIBCH, INDO, ACTN3, SLC6A6, PPAT, MCCC1, B3GAT3, LARS2, PLXNB2,
regulation of signal transduction	17	0.768968	ZDHHC13, WDR67, CD24, IL6ST, GIT2, PTEN, TOB1, SMAP1, ALS2, GPC3, KRAS, GPR89A, DEPDC2, SOS1, EVI5, DNMBP, TCF7L2,
cell-cell signaling	17	0.915331	FGF17, NPTX1, FST, CD24, ALDH9A1, SH3KBP1, ALS2, KRAS, SLC1A1, PCDHB16, LIN7C, RIMS2, IDE, ASH1L, LALBA, STC1, EIF2B2,
organ morphogenesis	16	0.368837	FST, NRP2, GLMN, GLI3, PTEN, FLT1, ITGA6, C1GALT1, KRAS, GPC3, INSR, PDGFRA, CHUK, KDR, HES1, VDR,
regulation of protein metabolic process	15	0.129031	GLMN, SRP14, SERPINE2, SET, MDM4, SCAP, TRIOBP, APOA2, PAIP1, ARPC3, EIF2A, BZW2, RDX, EIF2B2, LIMA1,
regulation of catalytic activity	15	0.721966	KIT, MAP4K5, WDR67, CD24, GIT2, PTEN, HSPE1, SMAP1, XRCC4, DGKE, ALS2, AVPI1, RB1, IFT57, EVI5,
membrane organization and biogenesis	14	0.166375	EEA1, CD24, SH3KBP1, KRAS, LRP10, ELMOD2, ELMO1, BNIP3, MEGF10, ZDHHC15, STON2, ATG7, TFRC, SNX1,
amino acid and derivative metabolic process	14	0.458499	P4HA1, ALDH9A1, SHMT1, TPMT, DHFR, GGH, HIBCH, SLC6A6, ACTN3, INDO, PPAT, MCCC1, LARS2, PLXNB2,
secretion	14	0.460776	FST, GLMN, SNW1, SRP14, EXOC5, MON2, SCFD1, TRAPPC6B, SCFD2, BLZF1, LMAN2L, LIN7C, RIMS2, TXNDC4,
macromolecule catabolic process	14	0.686615	UHRF2, POP1, TCEB1, LOC220594, MDM4, USP12, USP37, USP27X, BNIP3, GPD2, NUDT5, UBE2D1, UPF2, USP33,
ion transport	14	0.999408	CHP, SLC30A6, MON2, ATP5H, ATP9A, SLC12A2, KCNT2, SCN5A, APOBEC3D, ATP11A, TPT1, ATP1B3, TFRC, VDR,
secretion by cell	13	0.231223	GLMN, SNW1, SRP14, EXOC5, MON2, SCFD1, TRAPPC6B, SCFD2, BLZF1, LMAN2L, LIN7C, RIMS2, TXNDC4,
cell-cell adhesion	13	0.234174	CD164, CD24, PTEN, PCDHB16, PCDH10, KIAA0319L, VEZT, DSC2, DSG2, CLDN20, CDH1, FREM2, SGCE,
cell motility	13	0.719804	NRP2, TRY6, CD24, SERPINE2, PTEN, FLT1, ITGA6, CAMK2N1, FN1, ELMO1, ARPC3, KDR, MAPK8,
RNA splicing	12	0.121252	RBM22, KIAA1429, CROP, SNW1, TTF2, ZRANB2, SFRS2IP, FRG1, LSM1, PRPF4B, ZNF638, THOC2,
secretory pathway	12	0.157803	LMAN2L, SNW1, LIN7C, EXOC5, SRP14, MON2, RIMS2, SCFD1, TRAPPC6B, SCFD2, BLZF1, TXNDC4,
mRNA processing	11	0.342638	RBM22, KIAA1429, SNW1, TTF2, ZRANB2, SFRS2IP, FRG1, ADAR, LSM1, PRPF4B, THOC2,
homeostatic process	11	0.877146	NRP2, BNIP3, CD24, PDIA3, LOC400986, STC1, TPT1, VDR, TFRC, DNAJC10, TXNDC4,
electron transport	11	0.952774	ACOX1, RETSAT, CYB5A, ALDH9A1, GPD2, COX7B, ACAD11, DGKE, CCDC14, ACAD10, CYP3A5,
cellular structure morphogenesis	11	0.965678	NRP2, RB1, PTEN, BAIAP2L1, ITGA6, ALS2, ERBB2IP, CREB1, RDX, LIMA1, BLZF1,
ribonucleoprotein complex biogenesis and assembly	10	0.217823	RPS14, PAIP1, EIF2A, RPL7A, SFRS2IP, BZW2, FRG1, EIF2B2, UTP14A, TAS2R49,
regulation of biosynthetic process	10	0.234235	GLMN, APOA2, PAIP1, SRP14, EIF2A, BRCA1, ARPP-19, SCAP, BZW2, EIF2B2,
cell migration	10	0.529114	NRP2, CD24, TRY6, SERPINE2, PTEN, FLT1, KDR, ITGA6, CAMK2N1, FN1,
lipid biosynthetic process	10	0.552495	RETSAT, HSD17B12, PIGF, PIGX, AGPAT4, BRCA1, HSD17B8, DGKE, SCAP, PIK3C2A,
alcohol metabolic process	9	0.826198	PGM3, APOA2, PTEN, GPD2, PDK1, NUDT5, ARPP-19, SCAP, MAN2A1,
heterocycle metabolic process	8	0.0193543	SUCLA2, P4HA1, MCCC1, HMBS, TPMT, MTHFS, INDO, PPAT,
regulation of translation	8	0.337184	GLMN, APOA2, PAIP1, SRP14, EIF2A, SCAP, BZW2, EIF2B2,
regulation of developmental process	8	0.741638	FST, RB1, CD24, GLI3, HPS4, TOB1, SMAP1, HES1,
neurogenesis	8	0.885101	NRP2, GLI3, PTEN, ID3, ALS2, CREB1, HES1, EIF2B2,
tRNA processing	7	0.0162593	TRUB1, POP5, POP1, PUS7, TRMT12, METTL1, RPP14,
lipid transport	7	0.126946	APOA2, ATP11A, APOC1, ATP9A, ABCD3, LRP10, RFT1,
regulation of cell differentiation	7	0.414015	FST, RB1, CD24, GLI3, TOB1, SMAP1, HES1,
cellular chemical homeostasis	7	0.699552	BNIP3, CD24, LOC400986, STC1, TPT1, VDR, TFRC,
cofactor metabolic process	7	0.78341	SUCLA2, MON2, MCCC1, ATP5H, HMBS, MTHFS, MCEE,
regulation of cellular component organization and biogenesis	6	0.163453	ARPC3, TLK1, SET, TRIOBP, RDX, LIMA1,
anatomical structure formation	6	0.695625	NRP2, GLI3, PTEN, FLT1, KDR, C1GALT1,
response to other organism	6	0.786475	BNIP3, CD24, C19orf2, DNAJC3, EIF2AK2, LALBA,
hemopoietic or lymphoid organ development	6	0.803888	CD164, RB1, KIT, CHUK, SMAP1, KDR,
tissue development	6	0.986975	FST, TFDP1, TOB1, MINPP1, ALPL, HES1,
cytokinesis	5	0.0213934	DIAPH2, ANLN, SEPT7, ROCK1, SEPT3,
regulation of cellular component size	5	0.0576599	ARPC3, ALS2, TRIOBP, RDX, LIMA1,
sex differentiation	5	0.328187	FST, DNAJC19, IDE, PDGFRA, EIF2B2,
cell-substrate adhesion	5	0.357872	ITGA10, PTEN, ITGA6, ACTN3, SGCE,
reproductive developmental process	5	0.357872	FST, DNAJC19, IDE, PDGFRA, EIF2B2,
response to unfolded protein	5	0.365297	DNAJC3, EIF2AK2, HSPE1, HSP90AA2, TXNDC4,
response to protein stimulus	5	0.365297	DNAJC3, EIF2AK2, HSPE1, HSP90AA2, TXNDC4,
response to radiation	5	0.409673	KIT, CLOCK, XRCC4, MAPK8, KRAS,
lipid catabolic process	5	0.631859	DDHD1, APOA2, GALC, DDHD2, FLRT2,
angiogenesis	5	0.687636	NRP2, PTEN, FLT1, KDR, C1GALT1,
tube development	5	0.708203	GLI3, PDGFRA, FLT1, GPC3, HES1,
regulation of multicellular organismal process	5	0.98681	SCN5A, CD24, GLMN, APOA2, KRAS,
