# Supplementary material for: Alu Sequences in Undifferentiated Human Embryonic Stem Cells Display High Levels of A-to-I RNA Editing
Source: PLoS One. 2010 Jun 21;5(6):e11173. doi: 10.1371/journal.pone.0011173 (PMC2888580; doi:10.1371/journal.pone.0011173)
Supplement: Table S2 — Upregulated genes after ADAR1 knockdown. 44 h after transfections, RNA were derived from H9.2 hESCs that were treated with ADAR1-siRNA or with non-target siRNA negative control and analyzed by DNA Microarray. Annotated genes whose expression level was changed at least 1.5 fold as a result of ADAR1 silencing were categorized into functional groups by DAVID Gene functional Classification Tool. (0.07 MB XLS) [file pone.0011173.s007.xls]

## Sheet: up bp3
Table S2. Upregulated genes after ADAR1 knockdown
Genes category	Number of genes	P-value of overrepresantation	Genes list
regulation of cellular process	132	0.0730338	EMX1, MKX, SUDS3, FGF8, ZNF689, EREG, ZNF707, DPRX, TCEB3B, KRT18, TBX5, VENTX, GBX2, PRKCG, IRX4, HTR1A, KLRK1, NFATC1, RUNX1, HOXD12, PRDM6, GLIS1, CBX7, VAX2, ZNF443, ZNF2, OLIG3, PRDM13, RARA, BBC3, TNFRSF18, PRRX2, KLF14, BIRC7, RAMP2, NRL, CD5, TMEM101, VWC2, GRM1, IRF7, NR1D1, EIF4B, CHRNA10, DPF1, SMARCD3, EIF4E3, FOXC1, AVP, IRX3, SOX7, BCL3, TLX2, PROP1, ZNF747, NFKBIL1, SSTR3, ADIPOQ, …
signal transduction	127	0.00154732	NPFFR1, GP6, FGF8, CCR10, EREG, MRGPRD, OR8S1, CD247, ANGPTL6, TACR2, OR4K5, EPO, PRKCG, CNGA3, HTR1A, TAS2R41, TNFSF9, KLRK1, WNT2B, NFATC1, SNX19, LHB, RASL10B, RARA, RAB36, OR11H4, BBC3, WNT10B, TNFRSF18, BIRC7, RAMP2, RIN3, TMEM101, CHRNB4, VWC2, GRM1, RAB32, MRGPRG, DOK3, OR3A3, OR51Q1, FOXC1, PLEKHM1, AVP, RASD1, SH2D2A, GPR37L1, BCL3, PROP1, SSTR3, ADIPOQ, MLN, TRHR, DTX2, OR2F1, OR2T3, OR…
biopolymer metabolic process	112	0.99973	EMX1, MKX, SUDS3, ZNF689, EREG, ZNF707, DPRX, TCEB3B, TBX5, VENTX, GBX2, PRKCG, IRX4, NFATC1, HOXD12, LRRC29, RUNX1, RPA3, PTPRN2, PRDM6, GLIS1, CBX7, VAX2, ZNF443, OLIG3, PRDM13, ZNF2, EXOSC6, C20orf86, RARA, PRRX2, KLF14, BIRC7, NRL, STK32C, PMVK, IRF7, PTPN20B, NR1D1, DUSP5, RAB32, DPF1, GEMIN7, HIST1H2BN, SMARCD3, FOXC1, IRX3, SOX7, BCL3, EEF1B2, ZNF747, PROP1, TLX2, MMP10, KLF8, DTX2, SHFM1,…
nucleobase, nucleoside, nucleotide and nucleic acid metabolic process	103	0.756795	EMX1, MKX, SUDS3, KCNQ1, ZNF689, EREG, ZNF707, DPRX, TCEB3B, TBX5, VENTX, GBX2, PRKCG, IRX4, NFATC1, HOXD12, RUNX1, RPA3, PRDM6, GLIS1, CBX7, VAX2, ZNF443, OLIG3, PRDM13, ZNF2, EXOSC6, RARA, PRRX2, KLF14, BIRC7, NRL, IRF7, NR1D1, DPF1, GEMIN7, HIST1H2BN, SMARCD3, FOXC1, AVP, IRX3, SOX7, BCL3, ZNF747, PROP1, TLX2, KLF8, SHFM1, HMX3, DMBX1, ZNF135, FABP4, NT5C1B, LRRFIP1, HOXA10, DUX4C, FRG1, EGR4,…
regulation of metabolic process	96	0.025813	EMX1, MKX, SUDS3, EGR4, LHX3, MAFA, ZNF689, ZFP36, EREG, TCEB2, ZNF707, DPRX, FOXB1, TCEB3B, HES4, FOXF2, TBX5, VENTX, TFAP2E, ARHGAP22, LAG3, LMX1B, GBX2, PRKCG, IRX4, SOX1, ZFPM1, EPAS1, HOXA6, KLRK1, NFATC1, RUNX1, ZBTB16, HOXD12, FEV, FOSL1, SERPINA3, HOXB13, GLIS1, PRDM6, SAP30, CBX7, ZNF443, VAX2, ZNF2, PRDM13, OLIG3, RARA, PRRX2, TSHZ1, KLF14, ELK1, NEUROD4, NRL, TLX1, PYCARD, IRF7, ZNF497…
regulation of cellular metabolic process	93	0.0265542	EMX1, MKX, SUDS3, EGR4, LHX3, MAFA, ZNF689, ZFP36, TCEB2, EREG, ZNF707, DPRX, FOXB1, TCEB3B, HES4, FOXF2, TBX5, VENTX, TFAP2E, ARHGAP22, LAG3, LMX1B, GBX2, PRKCG, IRX4, SOX1, ZFPM1, EPAS1, HOXA6, NFATC1, RUNX1, ZBTB16, HOXD12, FEV, FOSL1, HOXB13, GLIS1, PRDM6, SAP30, CBX7, ZNF443, VAX2, ZNF2, PRDM13, OLIG3, RARA, PRRX2, TSHZ1, KLF14, ELK1, NEUROD4, NRL, TLX1, PYCARD, IRF7, ZNF497, RBL1, NR1D1, EI…
regulation of gene expression	90	0.0248897	EMX1, MKX, SUDS3, EGR4, KCNQ1, LHX3, MAFA, ZNF689, TCEB2, EREG, ZNF707, DPRX, FOXB1, TCEB3B, HES4, FOXF2, TBX5, VENTX, TFAP2E, ARHGAP22, LAG3, LMX1B, GBX2, IRX4, SOX1, ZFPM1, EPAS1, HOXA6, NFATC1, RUNX1, ZBTB16, HOXD12, FEV, FOSL1, HOXB13, GLIS1, PRDM6, SAP30, CBX7, VAX2, ZNF443, ZNF2, PRDM13, OLIG3, RARA, PRRX2, TSHZ1, KLF14, ELK1, NEUROD4, NRL, TLX1, PYCARD, IRF7, ZNF497, RBL1, NR1D1, EIF4B, DP…
regulation of transcription	85	0.0277024	EMX1, MKX, SUDS3, EGR4, LHX3, MAFA, ZNF689, TCEB2, EREG, ZNF707, DPRX, FOXB1, TCEB3B, HES4, FOXF2, TBX5, VENTX, TFAP2E, ARHGAP22, LMX1B, GBX2, IRX4, SOX1, ZFPM1, EPAS1, HOXA6, NFATC1, RUNX1, ZBTB16, HOXD12, FEV, FOSL1, HOXB13, GLIS1, PRDM6, SAP30, CBX7, VAX2, ZNF443, ZNF2, OLIG3, PRDM13, RARA, PRRX2, TSHZ1, ELK1, KLF14, NEUROD4, NRL, TLX1, PYCARD, IRF7, ZNF497, RBL1, NR1D1, DPF1, SIX5, SMARCD3, F…
transport	81	0.148654	SLC8A2, FCN2, KCNQ1, SNX8, PTGDS, KCNK15, KRT18, OBP2A, LPA, SYT9, CLCNKA, RCVRN, SLC26A5, DNHD1, GJA3, CNGA3, GALR1, CLCA1, LTF, SLC13A5, SMPD3, CLCNKB, XK, P2RX2, SNX19, C1QTNF1, NHEDC1, LOC146429, APOL5, LGICZ1, MLPH, KCNK12, RAB36, NGB, SLC5A9, TUBB4Q, RAMP1, KCNJ11, RAMP2, RIN3, CLIC3, SRP19, KCTD18, CHRNB4, CYB561D1, WNT7A, KIF25, OCA2, RAB32, CHRNA10, SLC10A6, KCNJ14, RAB17, AVP, BEST2, MF…
transcription, DNA-dependent	81	0.0351839	EMX1, MKX, SUDS3, EGR4, LHX3, MAFA, ZNF689, TCEB2, EREG, ZNF707, DPRX, FOXB1, TCEB3B, HES4, FOXF2, TBX5, VENTX, TFAP2E, ARHGAP22, LMX1B, GBX2, IRX4, SOX1, ZFPM1, EPAS1, HOXA6, NFATC1, RUNX1, ZBTB16, HOXD12, FEV, FOSL1, HOXB13, GLIS1, PRDM6, SAP30, CBX7, VAX2, ZNF443, ZNF2, OLIG3, PRDM13, RARA, PRRX2, TSHZ1, ELK1, KLF14, NEUROD4, NRL, TLX1, IRF7, ZNF497, RBL1, NR1D1, DPF1, SIX5, SMARCD3, FOXC1, NE…
cell differentiation	80	7.66826e-06	EMX1, FGF3, IL11, ZFP36, EREG, KRT18, ANGPTL6, HES4, FOXF2, TBX5, ARHGAP22, LAG3, LMX1B, GBX2, PRKCG, EPO, GGNBP1, AMIGO1, PPP3R1, EPAS1, METRN, TNFSF9, KLRK1, RUNX1, ZBTB16, TNR, ADAMTSL4, PRDM6, MLPH, VAX2, ZNF443, BMP8B, FGF22, BBC3, TNFRSF18, BIRC7, NEUROD4, NRL, CD5, VWC2, TLX1, PYCARD, WNT7A, OCA2, DPF1, SMARCD3, NGFR, FOXC1, NEUROD6, LCE3D, FGF23, NGEF, SH2D2A, BCL3, PPM1F, TLX2, PROP1, RT…
system development	77	1.06815e-05	EMX1, NINJ2, MKX, FGF3, IL11, LHX3, ZFP36, EREG, ANGPTL6, HES4, FOXF2, TBX5, ARHGAP22, LMX1B, GBX2, EPO, IRX4, ZFPM1, AMIGO1, PPP3R1, METRN, EPAS1, RUNX1, HOXD12, ZBTB16, TNR, HOXB13, LHB, KRT85, VAX2, BMP8B, NEUROD4, NRL, VWC2, TLX1, WNT7A, MATN1, CRH, DGCR14, SMARCD3, NGFR, FOXC1, NEUROD6, LCE3D, FGF23, NGEF, LIF, SH2D2A, KRT31, BCL3, FKBPL, TLX2, PROP1, RTN4R, LCE2C, PSPN, PRX, EGFL7, NEFM, PI…
protein metabolic process	64	0.999995	OASL, TPSAB1, TCEB2, EREG, NDUFS7, KLK11, LPA, LAG3, MGC52282, PRKCG, WNT2B, PNCK, LRRC29, ZBTB16, C1QTNF1, HSPB6, PTPRN2, LTK, MMEL1, APOL5, SSH3, C20orf86, NAPSA, TUBB4Q, MMP28, DNAJB2, STK32C, PMVK, UNQ9391, RPS7, HPN, CLDN19, PYCARD, PTPN20B, MATN1, DUSP5, EIF4B, LIM2, RAB32, RPL4, EIF4E3, MFSD7, BCL3, PPM1F, UBL5, EEF1B2, FKBPL, CHST13, MMP10, MMP1, MUC20, ADIPOQ, DTX2, ARF6, SHFM1, RPL26, S…
anatomical structure morphogenesis	59	9.18389e-07	NINJ2, FGF3, FGF8, LHX3, EREG, ANGPTL6, KRT18, FOXF2, HEPN1, TBX5, ARHGAP22, LMX1B, SLC26A5, GBX2, AMIGO1, METRN, EPAS1, WNT2B, ZBTB16, RUNX1, TNR, VAX2, DRD5, NRL, TLX1, WNT7A, NPPC, SMARCD3, NGFR, FOXC1, AVP, LCE3D, LIF, SH2D2A, TLX2, PROP1, RTN4R, PSPN, LCE2C, EGFL7, NEFM, PITX3, ARF6, IER3, MAB21L1, LCE1E, S100B, SCARF1, LCE2B, LCE1C, S100A6, BAIAP2L2, KLK3, LCE3E, SEMA3B, WNT7B, NKX6-1, LCE3…
organ development	59	3.91111e-05	EMX1, NINJ2, MKX, IL11, FGF3, LHX3, ZFP36, EREG, ANGPTL6, FOXF2, TBX5, ARHGAP22, GBX2, EPO, IRX4, ZFPM1, PPP3R1, EPAS1, HOXD12, ZBTB16, RUNX1, HOXB13, LHB, KRT85, VAX2, BMP8B, NEUROD4, NRL, TLX1, WNT7A, MATN1, CRH, SMARCD3, NGFR, FOXC1, FGF23, LCE3D, LIF, SH2D2A, KRT31, BCL3, FKBPL, PROP1, PSPN, LCE2C, EGFL7, PITX3, ARF6, DMBX1, LCE1E, LCE2B, LCE1C, GJA4, PRELP, KLK3, LCE3E, WNT7B, NKX6-1, LCE3A,
cellular macromolecule metabolic process	56	1	OASL, TPSAB1, TCEB2, EREG, NDUFS7, KLK11, LPA, LAG3, MGC52282, PRKCG, WNT2B, PNCK, LRRC29, ZBTB16, HSPB6, PTPRN2, LTK, MMEL1, APOL5, SSH3, C20orf86, NAPSA, TUBB4Q, MMP28, DNAJB2, STK32C, PMVK, UNQ9391, RPS7, HPN, PYCARD, PTPN20B, DUSP5, EIF4B, RAB32, RPL4, EIF4E3, MFSD7, BCL3, PPM1F, UBL5, EEF1B2, FKBPL, CHST13, MMP10, MMP1, ARF6, SHFM1, DTX2, RPL26, S100B, SCARF1, LOC646875, KLK3, ASPHD2, MMP12,
positive regulation of biological process	46	0.00272545	NRL, TMEM101, CD5, IL11, EGR4, ICOSLG, VWC2, TLX1, PYCARD, EDG5, EREG, WNT7A, DPF1, FOXF2, SMARCD3, NGFR, FOXC1, TBX5, AVP, LAG3, PRKCG, LIF, BCL3, AMIGO1, EPAS1, METRN, PROP1, HTR1A, SSTR3, KLRK1, ADIPOQ, RUNX1, ZBTB16, FOSL1, ARF6, ADAMTSL4, GLIS1, S100B, ZNF443, S100A6, AIFM3, BBC3, WNT7B, NKX6-1, ELK1, EDN2,
neurological system process	45	0.0145864	NRL, OR51G1, CHRNB4, OR2H2, KCNQ1, CLDN19, GRM1, OR52M1, WNT7A, OR1D5, OR3A1, CRH, CHRNA10, OR8S1, SIX5, OR3A3, OBP2A, OR51Q1, OR4K5, OR6F1, RCVRN, SLC26A5, OR5U1, GJA3, CNGA3, KCNH2, GALR1, AMIGO1, OR7D2, TAS2R41, ROM1, PRX, CRYBB3, SEPT5, OR2F1, OR2T3, S100B, OR2F2, VAX2, OR10H2, OR52D1, OR2C1, OR11H4, DRD5, OR2AG1,
positive regulation of cellular process	41	0.00579344	NRL, CD5, TMEM101, IL11, EGR4, ICOSLG, VWC2, TLX1, PYCARD, EDG5, EREG, DPF1, FOXF2, SMARCD3, NGFR, FOXC1, TBX5, AVP, LAG3, PRKCG, LIF, BCL3, EPAS1, PROP1, HTR1A, SSTR3, KLRK1, ADIPOQ, RUNX1, ZBTB16, FOSL1, ADAMTSL4, GLIS1, S100B, ZNF443, S100A6, AIFM3, BBC3, WNT7B, NKX6-1, ELK1,
negative regulation of biological process	41	0.0661491	SUDS3, IL11, VWC2, ZFP36, GAS2L1, PYCARD, IRF7, EREG, RBL1, ARHGDIG, KRT18, FOXF2, NGFR, FOXC1, TBX5, HEPN1, LAG3, PRKCG, LIF, BCL3, TLX2, PROP1, NFKBIL1, SSTR3, ADIPOQ, ZBTB16, EGFL7, SSTR4, ARF6, IER3, PRDM6, GLIS1, DMBX1, VAX2, FABP4, BBC3, NKX6-1, LRRFIP1, TNFRSF18, FAIM2, BIRC7,
negative regulation of cellular process	37	0.148768	SUDS3, IL11, VWC2, ZFP36, GAS2L1, PYCARD, IRF7, EREG, RBL1, ARHGDIG, KRT18, FOXF2, FOXC1, HEPN1, TBX5, LAG3, LIF, BCL3, PROP1, NFKBIL1, SSTR3, ADIPOQ, ZBTB16, EGFL7, SSTR4, ARF6, IER3, PRDM6, GLIS1, DMBX1, VAX2, FABP4, NKX6-1, LRRFIP1, TNFRSF18, FAIM2, BIRC7,
ion transport	35	0.00908513	SLC8A2, KCNJ11, CLIC3, FCN2, KCTD18, CHRNB4, KCNQ1, KCNK15, CHRNA10, SLC10A6, KCNJ14, BEST2, CLCNKA, SLC26A5, RCVRN, CNGA3, KCNH2, GALR1, LTF, SLC13A5, KCNG2, CLCNKB, CACNG8, ADIPOQ, SLC22A6, P2RX2, C1QTNF1, KCNJ9, SVOP, LGICZ1, CACNA1C, KCTD13, KCNK12, SLC5A9, KCNK2,
cell-cell signaling	32	0.00157511	FGF3, IL11, FGF8, CHRNB4, CLDN19, GRM1, EREG, WNT7A, CRH, CHRNA10, TBX5, AVP, EPO, LIF, GJA3, GALR1, STC2, AMIGO1, CXCL6, SMPD3, TNFSF9, SSTR3, PRX, MLN, SEPT5, S100B, LHB, S100A6, SEMA3B, WNT7B, DRD5, EDN2,
cellular biosynthetic process	27	0.839461	RPS7, EREG, PTGDS, GGT1, OCA2, NPPC, EIF4B, CRH, PNMT, AMPD3, RPL4, EIF4E3, AVP, DGAT2, LAG3, BCL3, EEF1B2, CHST13, KLRK1, HSD17B2, ADIPOQ, TXNDC3, UCN2, RPL26, S100B, LOC646875, LTC4S,
cell death	27	0.224653	CD5, PYCARD, DPF1, KRT18, NGFR, TBX5, FOXC1, LAG3, PRKCG, BCL3, PPM1F, PROP1, TNFSF9, SSTR3, KLRK1, ZBTB16, ARF6, IER3, ADAMTSL4, S100B, FIS1, ZNF443, AIFM3, BBC3, TNFRSF18, FAIM2, BIRC7,
organ morphogenesis	24	0.000737432	EPAS1, PROP1, NRL, FGF3, TLX1, LHX3, RUNX1, EGFL7, EREG, PITX3, ARF6, ANGPTL6, FOXF2, VAX2, SMARCD3, NGFR, FOXC1, ARHGAP22, KLK3, WNT7B, GBX2, NKX6-1, LIF, SH2D2A,
organelle organization and biogenesis	24	0.963562	SUDS3, NEFM, KIF25, RBL1, ARF6, ESPN, SEPT5, KIFC2, CBX7, NDUFS7, HIST1H2BN, SMARCD3, FIS1, KCTD13, EXOSC6, WASF2, SAC3D1, BBC3, DNHD1, FRG1, PEX11G, TUBB4Q, BIRC7, SOX1,
regulation of programmed cell death	22	0.05595	PROP1, CD5, KLRK1, SSTR3, ZBTB16, PYCARD, IER3, ADAMTSL4, DPF1, S100B, KRT18, ZNF443, NGFR, FOXC1, TBX5, AIFM3, LAG3, BBC3, TNFRSF18, FAIM2, BIRC7, BCL3,
neurogenesis	22	9.42311e-05	AMIGO1, NEUROD4, METRN, EMX1, TLX2, RTN4R, VWC2, TLX1, RUNX1, NEFM, TNR, WNT7A, PITX3, S100B, SCARF1, VAX2, NGFR, S100A6, LMX1B, SEMA3B, GBX2, NKX6-1,
cellular structure morphogenesis	20	0.0736	AMIGO1, METRN, TLX2, NRL, RTN4R, NEFM, TNR, WNT7A, ARF6, S100B, SCARF1, FOXF2, VAX2, NGFR, HEPN1, S100A6, BAIAP2L2, SLC26A5, SEMA3B, GBX2,
response to wounding	20	0.0217612	CXCL6, NINJ2, GP6, IL11, GP9, ZFP36, PYCARD, IRF7, EREG, SERPINA3, HOXB13, CRH, IL17D, S100B, LPA, NGFR, FABP4, LBP, XCR1, DRD5,
positive regulation of metabolic process	19	0.0512903	EPAS1, PROP1, NRL, KLRK1, TLX1, ADIPOQ, RUNX1, FOSL1, EREG, ARF6, GLIS1, FOXF2, SMARCD3, FOXC1, TBX5, AVP, PRKCG, ELK1, BCL3,
tissue development	18	0.00934332	NINJ2, LCE2C, MATN1, HOXB13, LCE1E, LCE2B, LCE1C, KRT85, VAX2, NGFR, FOXC1, LCE3D, BMP8B, FGF23, LCE3E, WNT7B, LCE3A, KRT31,
cellular localization	18	0.952629	RAMP2, NFKBIL1, SRP19, CHRNB4, PYCARD, RTP2, NEFM, WNT7A, KIF25, SEPT5, KIFC2, KRT18, MLPH, DNHD1, EXOC3, TUBB4Q, BCL3, RAMP1,
negative regulation of metabolic process	17	0.120298	PROP1, SUDS3, ADIPOQ, ZBTB16, IRF7, EREG, RBL1, GLIS1, PRDM6, DMBX1, FOXF2, VAX2, FABP4, LAG3, LRRFIP1, PRKCG, BCL3,
neuron development	17	5.83365e-05	AMIGO1, NEUROD4, METRN, TLX2, RTN4R, RUNX1, NEFM, WNT7A, TNR, PITX3, S100B, SCARF1, VAX2, NGFR, S100A6, SEMA3B, GBX2,
lipid metabolic process	17	0.868118	ASAH3L, SMPD3, PMVK, PNPLA5, HSD17B2, ADIPOQ, PTGDS, SERPINA3, ACOX3, HSD17B14, CRH, APOL5, LPA, LTC4S, DGAT2, ACOT11, LCE3A,
homeostatic process	17	0.0919746	LTF, TXNDC3, CCR10, ADIPOQ, CALCB, NHEDC1, MT2A, EDG6, S100B, MT1X, FABP4, CACNA1C, AIFM3, AVP, FGF23, XCR1, GPR6,
establishment of cellular localization	17	0.962277	RAMP2, NFKBIL1, SRP19, CHRNB4, PYCARD, WNT7A, KIF25, NEFM, SEPT5, KIFC2, KRT18, MLPH, DNHD1, EXOC3, TUBB4Q, BCL3, RAMP1,
establishment of protein localization	16	0.895921	RAMP2, NFKBIL1, SRP19, SNX8, SNX19, PYCARD, RTP2, ARF6, RAB32, MLPH, RAB17, NUTF2, RAB36, EXOC3, BCL3, RAMP1,
regulation of developmental process	16	0.00398833	AMIGO1, METRN, TLX2, VWC2, ZFP36, ZBTB16, RUNX1, EREG, NEFM, WNT7A, PRDM6, NGFR, TBX5, SLC26A5, WNT7B, NKX6-1,
protein localization	16	0.935855	RAMP2, NFKBIL1, SRP19, SNX8, SNX19, PYCARD, RTP2, ARF6, RAB32, MLPH, RAB17, NUTF2, RAB36, EXOC3, BCL3, RAMP1,
regulation of multicellular organismal process	16	0.0115444	KCNG2, CD5, KLRK1, ICOSLG, KCNQ1, GRM1, PTGDS, EREG, NPPC, S100B, CACNA1C, TNNC2, LAG3, FGF23, KCNH2, EDN2,
regulation of cell proliferation	15	0.451915	HTR1A, SSTR3, IL11, ICOSLG, EGR4, TLX1, ZBTB16, FOSL1, EDG5, EREG, SSTR4, CHRNA10, TBX5, S100A6, LIF,
secretion	15	0.1337	SMPD3, CLCNKB, SCTR, IL11, SRP19, CHRNB4, PYCARD, WNT7A, SEPT5, KRT18, TACR2, AVP, CLCNKA, LIF, EXOC3,
cellular component assembly	15	0.733019	MUC20, ADIPOQ, CLDN19, IRF7, TCEB2, C1QTNF1, NEFM, MATN1, EIF4B, LIM2, NDUFS7, HIST1H2BN, EIF4E3, KCTD13, GJA4,
regulation of catalytic activity	14	0.535844	TBC1D2B, GRM1, EDG5, PYCARD, EREG, RBL1, EDG6, FABP4, AIFM3, DRD5, BBC3, GALR1, BIRC7, EDN2,
cellular morphogenesis during differentiation	14	0.000306007	AMIGO1, METRN, NRL, TLX2, RTN4R, WNT7A, TNR, NEFM, S100B, VAX2, NGFR, S100A6, SEMA3B, GBX2,
macromolecular complex assembly	14	0.729844	MUC20, ADIPOQ, CLDN19, IRF7, TCEB2, C1QTNF1, MATN1, EIF4B, LIM2, NDUFS7, HIST1H2BN, EIF4E3, KCTD13, GJA4,
macromolecule biosynthetic process	14	0.996534	EEF1B2, CHST13, RPS7, ADIPOQ, EREG, RPL26, NANP, EIF4B, S100B, RPL4, LOC646875, EIF4E3, LAG3, BCL3,
protein transport	14	0.933036	RAMP2, NFKBIL1, SRP19, SNX8, SNX19, ARF6, RAB32, MLPH, RAB17, NUTF2, RAB36, EXOC3, BCL3, RAMP1,
cellular lipid metabolic process	13	0.906934	ASAH3L, SMPD3, PMVK, HSD17B2, ADIPOQ, PTGDS, HSD17B14, ACOX3, CRH, DGAT2, LTC4S, ACOT11, LCE3A,
phosphorus metabolic process	13	0.999818	PPM1F, STK32C, PMVK, PNCK, PTPN20B, EREG, PTPRN2, DUSP5, LTK, RAB32, NDUFS7, SSH3, PRKCG,
electron transport	13	0.626421	TSPAN5, LOC652728, CYP24A1, HSD17B2, CYB561D1, ACOX3, CYP2D7P1, COX4I2, NDUFS7, MT1X, AIFM3, CYP2W1, CYP2C9,
anatomical structure formation	12	0.00838594	EPAS1, ANGPTL6, FOXC1, ARHGAP22, TLX1, RUNX1, KLK3, GBX2, EGFL7, EREG, WNT7A, SH2D2A,
cellular chemical homeostasis	12	0.0280455	LTF, MT2A, EDG6, S100B, MT1X, CACNA1C, AIFM3, FGF23, CALCB, CCR10, XCR1, GPR6,
intracellular transport	12	0.98445	KIFC2, RAMP2, NFKBIL1, KRT18, MLPH, SRP19, DNHD1, NEFM, KIF25, TUBB4Q, RAMP1, BCL3,
cell cycle process	12	0.990781	FOXC1, FGF8, HEPN1, FGF3, S100A6, GAS2L1, SAC3D1, PYCARD, FOSL1, EREG, RBL1, KIF25,
regulation of signal transduction	11	0.942936	IQSEC2, RAMP2, TMEM101, TBC1D2B, VWC2, ADIPOQ, GRM1, NGEF, EREG, ARF6, RAMP1,
inflammatory response	11	0.280358	CRH, IL17D, S100B, CXCL6, FABP4, LBP, ZFP36, PYCARD, XCR1, IRF7, SERPINA3,
cell motility	11	0.685313	NEUROD4, NGFR, FOXC1, TBX5, LMX1B, SEMA3B, GBX2, EGFL7, TNR, MMP12, ARF6,
carbohydrate metabolic process	11	0.916111	CHST13, MMP1, MMP10, FOXC1, ADIPOQ, SUCLG2, IDUA, MIOX, MMP12, MMP28, NANP,
circulatory system process	11	0.0138119	KCNG2, LPA, FOXC1, CACNA1C, AVP, KCNQ1, DRD5, EPO, KCNH2, NPPC, EDN2,
response to other organism	10	0.0881379	LTF, CAMP, DEFB130, LBP, DEFB129, IRF7, FOSL1, DEFA6, RP5-1103G7.6, BCL3,
tube development	10	0.0166636	CRH, FOXF2, FOXC1, TBX5, PSPN, AVP, GBX2, DRD5, NPPC, EDN2,
regulation of cell differentiation	9	0.0618955	TBX5, VWC2, RUNX1, ZBTB16, ZFP36, NKX6-1, WNT7B, EREG, PRDM6,
regulation of biosynthetic process	9	0.186832	S100B, EIF4E3, KLRK1, AVP, LAG3, ADIPOQ, EREG, BCL3, EIF4B,
angiogenesis	9	0.0370687	EPAS1, ANGPTL6, ARHGAP22, RUNX1, KLK3, GBX2, EGFL7, EREG, SH2D2A,
embryonic development	9	0.542495	FOXF2, VAX2, FOXC1, FGF8, TBX5, ZBTB16, LMX1B, GBX2, WNT7A,
cell migration	9	0.432881	NEUROD4, NGFR, FOXC1, TBX5, LMX1B, SEMA3B, GBX2, EGFL7, TNR,
regulation of cell cycle	9	0.9729	FOXC1, FGF8, HEPN1, FGF3, S100A6, GAS2L1, PYCARD, EREG, RBL1,
cellular catabolic process	8	0.996423	SMPD3, AMPD3, SUCLG2, ZFP36, LYZL4, MIOX, BIRC7, HSD17B14,
tissue morphogenesis	8	0.00569152	LCE1E, LCE1C, LCE2B, FOXC1, LCE2C, LCE3D, LCE3E, LCE3A,
response to bacterium	8	0.0189077	LTF, CAMP, DEFB130, LBP, DEFB129, DEFA6, RP5-1103G7.6, BCL3,
extracellular structure organization and biogenesis	8	0.016294	FOXF2, FOXC1, WNT7B, MATN4, TNR, WNT7A, MATN1, BCL3,
defense response to bacterium	8	0.0105894	LTF, CAMP, DEFB130, LBP, DEFB129, DEFA6, RP5-1103G7.6, BCL3,
hemopoietic or lymphoid organ development	8	0.307834	IL11, FGF3, TLX1, RUNX1, ZBTB16, ZFP36, EPO, BCL3,
vesicle-mediated transport	8	0.983507	RAMP2, SCARF1, RIN3, KRT18, FCN2, EXOC3, ARF6, SEPT5,
organic acid metabolic process	8	0.994763	LTC4S, ADIPOQ, ACOT11, GGT1, PTGDS, LOC374569, NANP, ACOX3,
regulation of protein metabolic process	8	0.711145	S100B, EIF4E3, LAG3, EREG, PRKCG, ARF6, BCL3, EIF4B,
positive regulation of developmental process	8	0.00295242	AMIGO1, METRN, TBX5, VWC2, RUNX1, NKX6-1, WNT7B, WNT7A,
leukocyte activation	7	0.487704	CD8B, CD5, IL11, KLRK1, ICOSLG, LAG3, BCL3,
gamete generation	7	0.742577	FOXC1, SOX30, TXNDC3, HOXA10, EREG, OCA2, GGNBP1,
secretion by cell	7	0.778125	KRT18, SRP19, CHRNB4, PYCARD, WNT7A, EXOC3, SEPT5,
response to DNA damage stimulus	7	0.864511	KCTD13, BBC3, IRF7, RPA3, PRKCG, SHFM1, BCL3,
amine metabolic process	7	0.984257	PNMT, CHST13, FOXC1, GGT1, IDUA, LOC374569, NANP,
lymphocyte activation	7	0.368542	CD8B, CD5, IL11, KLRK1, ICOSLG, LAG3, BCL3,
tube morphogenesis	7	0.0678843	FOXC1, PSPN, AVP, GBX2, DRD5, NPPC, EDN2,
pattern specification process	7	0.239367	PROP1, VAX2, TBX5, FGF3, LMX1B, GBX2, WNT7A,
negative regulation of developmental process	7	0.0325562	TLX2, NGFR, ZBTB16, ZFP36, NKX6-1, EREG, PRDM6,
regulation of transport	6	0.21932	NFKBIL1, ADIPOQ, RCVRN, ARF6, SEPT5, BCL3,
secretory pathway	6	0.76483	KRT18, SRP19, CHRNB4, WNT7A, EXOC3, SEPT5,
embryonic morphogenesis	6	0.248722	VAX2, TBX5, ZBTB16, LMX1B, GBX2, WNT7A,
regulation of translation	6	0.493024	S100B, EIF4E3, LAG3, EREG, BCL3, EIF4B,
cell-cell adhesion	6	0.885961	AMIGO1, CLDN18, NINJ2, CLDN19, SCARF2, MATN1,
macromolecule catabolic process	6	0.992365	MMP1, MMP10, ZFP36, PRKCG, MIOX, BIRC7,
lipid biosynthetic process	6	0.865174	CRH, PMVK, LTC4S, DGAT2, HSD17B2, PTGDS,
membrane organization and biogenesis	6	0.8961	RAMP2, SCARF1, RIN3, FCN2, RTP2, ARF6,
regulation of tube size	5	0.0247928	FOXC1, AVP, DRD5, NPPC, EDN2,
regulation of body fluid levels	5	0.413354	LPA, IL11, GP6, AVP, GP9,
regulation of neurogenesis	5	0.0288615	AMIGO1, METRN, TLX2, NEFM, WNT7A,
mitotic cell cycle	5	0.971532	FOXC1, SAC3D1, FOSL1, EREG, KIF25,
alcohol metabolic process	5	0.973623	PNMT, PMVK, DGAT2, ADIPOQ, MIOX,
muscle system process	5	0.651454	TNNC2, TACR2, KCNQ1, KCNH2, EDN2,
regionalization	5	0.340919	PROP1, VAX2, FGF3, LMX1B, WNT7A,
locomotory behavior	5	0.775207	CXCL6, CCR10, GRM1, XCR1, FOSL1,
excretion	5	0.0247928	CLCNKB, SCTR, AVP, TACR2, CLCNKA,
immune effector process	5	0.353026	S100B, FCN2, KLRK1, LAG3, BCL3,
ribonucleoprotein complex biogenesis and assembly	5	0.791516	GEMIN7, EIF4E3, EXOSC6, FRG1, EIF4B,
