# Supplementary material for: Alu Sequences in Undifferentiated Human Embryonic Stem Cells Display High Levels of A-to-I RNA Editing
Source: PLoS One. 2010 Jun 21;5(6):e11173. doi: 10.1371/journal.pone.0011173 (PMC2888580; doi:10.1371/journal.pone.0011173)
Supplement: Table S3 — Cancer related genes that were regulated after ADAR1 knockdown. This table represents cancer related genes whose expression level was changed at least 1.5 fold as a result of ADAR1 silencing. Analysis was performed using Ingenuity IPA software. (0.02 MB XLS) [file pone.0011173.s008.xls]

## Sheet: Sheet1
Table S3. Altered cancer related genes after ADAR1 knockdown
Upregulated cancer related genes	Downregulated cancer related genes
SIRPA	ZMYM2
PRELP	ST6GAL1
LIF	LSM1
PYCARD	KIF14
LTF	ELMO1
KRT18	BUB3
NRL	TFDP2
GALR1	SFRP1
FOXF2	ITGA5
FGF8	PLK1
MAB21L1	EFS
LTC4S	PLGLB2
S100A6	CREB1
HPN	HSP90AA2
MT2A	CCT4
KLK3	DST
PPP3R1	AKR1C2
DGCR6L	PTPN4
DOK3	DSG2
GJA4	SCN5A
TNFRSF18	DHFR
SYNPO2L	ACTN3
SEMA3B	ANTXR1
ZBTB16	HPS3
DGAT2	TFRC
CRELD1	IL1RAP
TBC1D2B	CAMK2N1
WNT10B	TP53BP1
LHB	NUF2
CHRNA10	GLMN
EREG	STK17A
HSD17B2	C19ORF2
CRH	GPC3
KLK11	DIAPH1
PDLIM2	MAPK8
NGFR	PPAT
HOXB13	SORBS2
CACNA1C	SKIL
RARA	WEE1
MBNL2	MGAT4C
EGR4	RPL7
AVP	VRK2
EPO	BUB1
KLF8	NKTR
KCNJ11	NUDT5
KLRK1	FST
PTGDS	MGAT5
IER3	CDC2
CXCL6	SPAST
PRRX2	CXADR
KCNK2	ALPL
WASF2	PLXNB2
RUNX1	ID3
CD8B	CDH1
CD247	KRAS
FGF3	PDGFRA
GADD45GIP1	DNMBP
IGLL1	PROM1
DUSP5	BRIP1
BCL3	IFITM1
PPP3R2	IL6ST
LGALS4	PTEN
RAMP1	POLE2
ICOSLG	AKAP1
MEX3D	FLT1
RAMP2	BRCA1
PDE2A	CTSL1
ARHGDIG	ZNF138
EPAS1	INSR
MLPH	PIP5K1A
HOXA10	CENPE
ARF6	TFDP1
LPA	APOC1
RPL4	XRCC2
SMARCD3	TMSB4X
WNT7A	SET
KCNG2	EIF2AK2
KCNH2	PBK
MT1F	SLC1A1
SERPINA3	KDR
LIMD2	LIN7C
SSTR4	TCF7L2
FABP4	MDM4
FOSL1	FBXW7
CYP24A1	MUM1L1
TCL1A	TLK1
DRD5	GGH
CHRNB4	ROCK1
LBP	TOB1
GPM6A	CHUK
GRM1	FLRT2
RBL1	HSPE1
CAMP	GCC2
TNNC2	INDO
FOXC1	OLFML3
MMP12	UBE2D1
SSTR3	TTC3
EIF4B	RPL19
TLX1	RAD17
MMP10	CLK4
	RSF1
	OCLN
	TERF1
	VDR
	ITGA6
	P4HA1
	LARP7
	RB1
	HMG1L1
	SOS1
	PDE8A
	HES1
	DIAPH2
	HAS2
	NUFIP1
	KIT
	FN1
	CLEC2D
	MMP1
	CALCB
	HMGB1
	TPT1
