# Supplementary material for: Alu Sequences in Undifferentiated Human Embryonic Stem Cells Display High Levels of A-to-I RNA Editing
Source: PLoS One. 2010 Jun 21;5(6):e11173. doi: 10.1371/journal.pone.0011173 (PMC2888580; doi:10.1371/journal.pone.0011173)
Supplement: Table S7 — Localization of editing sites within Alu sequences (Mar. 2006 assembly (UCSC)). (0.02 MB XLS) [file pone.0011173.s012.xls]

## Sheet: Sheet1
Table S7. Localization of editing sites within Alu sequences (Mar. 2006 assembly (UCSC))
Gene name	Alu type and orientation	localization of the Alu region in the pre-mRNA	Alu localization coordinates	Editing Site	Editing sites localization
F11R	AluSp (sense)	3'UTR	chr1(-):159234419-159234586	1	ch1(-):159234457
				2	ch1(-):159234472
				3	ch1(-):159234478
				4	ch1(-):159234479
				5	ch1(-):159234480
				6	ch1(-):159234481
				7	ch1(-):159234484
				8	ch1(-):159234514
				9	ch1(-):159234515
				10	ch1(-):159234520
				11	ch1(-):159234523
C4orf29	AluSq (sense)	intron	chr4(+):129150853-129151156	1	chr4(+):129151027
				2	chr4(+):129151023
				3	chr4(+):129151020
				4	chr4(+):129151011
				5	chr4(+):129151013
				6	chr4(+):129151014
				7	chr4(+):129150949
				8	chr4(+):129150879
				9	chr4(+):129150880
				10	chr4(+):129150857
THRAP1 (MED13)	AluSx (sense)	intron	chr17(-):57437041-57437336	Not Edited in hESCs
RBBP9	AluJo (sense)	3'UTR	chr20(-):18416917-18417209		chr20(-):18417182
CARD11	AluSg (sense)	intron	chr7(-):2942058-2942349		chr7(-):2942082
MDM4	AluSp (sense)	3'UTR	chr1(+):202787756-202788056		chr1(+):202787783
BRCA1	AluSg (Anti sense)	intron	chr17(-):38523003-38523309		chr17(-):38523246
FANCC	AluJb (Anti sense)	intron	chr9(-):96925461-96925597		chr9(-):96925560
